# Supplementary material for: The impact of the COVID‐19 pandemic on radiotherapy delivery in Japan: An observational study based on the national database
Source: Cancer Med. 2023 Oct 30;12(22):21032–40. doi: 10.1002/cam4.6661 (PMC10709724; doi:10.1002/cam4.6661)
Supplement: Supplementary file 1 — Table S1. [file CAM4-12-21032-s001.xlsx]

## Sheet: Supplemantary table1
Supplementary Table1. The list of codes of radiotherapy using this study.
Radiotherapy fractions / courses	Code	Description
EBRT fractions	180008810	superficial Xray therapy
EBRT fractions	180020710	1 field Xray therapy
EBRT fractions	180020810	parallel opposing field Xray therapy
EBRT fractions	180020910	2 fields Xray therapy
EBRT fractions	180021010	3 fields Xray therapy
EBRT fractions	180021110	≥4 fields Xray therapy
EBRT fractions	180021210	moving field Xray therapy
EBRT fractions	180021310	conformal Xray therapy
EBRT fractions	180021410	1 field Xray therapy, 2nd
EBRT fractions	180021510	parallel opposing field Xray therapy, 2nd
EBRT fractions	180021610	2 field Xray therapy, 2nd
EBRT fractions	180021710	3 field Xray therapy, 2nd
EBRT fractions	180021810	≥4 field Xray therapy, 2nd
EBRT fractions	180021910	moving field Xray therapy, 2nd
EBRT fractions	180022010	conformal Xray therapy, 2nd
EBRT fractions	180031910	intensity-modulated radiotherapy
EBRT fractions (Prostate HFRT fractions)	180054970	An extra fee added to the reimbursement for prostate cancer fraction with a single dose of ≥2.5 Gy
EBRT fractions (Breast HFRT fractions)	180043270	An extra fee added to the reimbursement for breast cancer fraction with a single dose of ≥2.5 Gy
EBRT courses	113001110	1 field Xray therapy
EBRT courses	180018410	parallel opposing field Xray therapy
EBRT courses	180019010	2 fields Xray therapy
EBRT courses	180019110	3 fields Xray therapy
EBRT courses	180018510	≥4 fields Xray therapy
EBRT courses	180019210	conformal Xray therapy
EBRT courses	180019310	moving field Xray therapy
EBRT courses	180031710	intensity-modulated radiotherapy
SRT courses (HFRT courses)	180018910	Gamma Knife therapy
SRT courses (HFRT courses)	180019710	SRT by linear accelerator for brain tumors and head and neck tumors
SRT courses (HFRT courses)	180026750	Stereotactic body radiotherapy using a linear accelerator
SFPRT courses (HFRT courses)	180035310	Single-fraction palliative radiotherapy
Abbreviations: EBRT, external beam radiotherapy; SRT, stereotactic radiotherapy; SFPRT, single-fraction palliative radiotherapy; HFRT, hypofractionated radiotherapy.
