# Supplementary material for: The impact of the COVID‐19 pandemic on radiotherapy delivery in Japan: An observational study based on the national database
Source: Cancer Med. 2023 Oct 30;12(22):21032–40. doi: 10.1002/cam4.6661 (PMC10709724; doi:10.1002/cam4.6661)
Supplement: Supplementary file 2 — Table S2. [file CAM4-12-21032-s002.xlsx]

## Sheet: Supplemantary table1
Supplementary Table2. The number of COVID-19 patients and radiotherapy delivery by prefecture in 2020
Prefecture	COVID-19 per 100,000	EBRT fractions per 100,000	ΔEBRT fractions	EBRT courses per 100,000	ΔEBRT courses	SFPRT courses per 100,000	ΔSFPRT courses	SRT courses per 100,000	ΔSRT courses	Breast HFRT fradtions per 100,000	ΔBreast HFRT fractions	Prostate HFRT fractions per 100,000	ΔProstate HFRT fractions
Hokkaido	398.479	3686.95	-284.48	220.227	-12.3645	9.16814	3.08157	20.5948	1.51207	171.974	1.55035	86.5136	15.3504
Aomori	82.6343	4829.3	-132.716	274.155	5.00814	1.85786	0.0807765	32.9568	2.26174	35.4609	2.50407	11.551	-1.05009
Iwate	51.2997	4194.6	-42.4606	236.672	-1.73477	0	-1.65216	8.67386	1.56956	86.9038	37.8345	34.1172	12.3086
Miyagi	262.033	4244.66	-106.733	257.907	24.153	1.6073	-0.260643	20.9818	2.73676	107.429	27.4979	24.2398	23.0235
Akita	28.8691	4892.23	210.422	261.49	12.5065	0	0	20.7399	1.77175	10.0052	3.33506	75.1431	61.5945
Yamagata	89.1363	3210.5	-204.021	171.25	-14.8873	10.2057	2.34076	14.0446	-2.80892	26.6847	-14.8873	0	0
Fukushima	136.104	3241.25	-246.297	200.365	2.29114	1.74563	0	22.5295	7.47347	160.543	90.2817	171.235	72.6617
Ibaraki	234.425	3118.86	-224.415	193.302	10.8475	0.837109	-0.0697591	15.2424	-2.72061	76.2118	28.0432	134.705	58.0745
Tochigi	239.299	3503.67	-271.681	227.298	20.5365	4.0866	1.50015	21.9332	5.01773	181.155	-5.12119	124.874	6.15577
Gunma	257.283	3454.63	-273.992	203.65	2.0628	2.73321	0.25785	17.4822	2.0628	212.004	31.9219	73.3326	10.7266
Saitama	445.937	2421.26	-148.051	170.666	26.3044	4.19346	0.367609	23.1457	4.47938	169.549	47.3126	51.1521	32.5538
Chiba	469.554	2754.91	-207.75	169.195	5.01235	7.73334	2.7369	16.4055	1.46392	226.463	76.3468	59.8936	42.8675
Tokyo	857.513	3460.56	-440.495	227.484	6.17899	7.48171	0.469831	29.0868	1.59458	315.862	40.5123	90.0866	30.4465
Kanagawa	518.851	3097.48	-115.726	201.335	24.899	4.23282	1.79705	32.3578	4.12457	214.012	54.5395	63.9362	21.4564
Niigata	65.1896	3644.44	-137.693	232.32	18.2167	5.54225	2.58941	24.1224	0.772281	50.062	45.7463	213.467	88.5851
Toyama	91.0309	3791.89	-29.5705	235.308	35.5619	0	0	33.1461	4.54188	85.2327	-18.9406	4.25197	4.25197
Ishikawa	167.59	3383.5	-441.049	192.049	-7.77024	0	-0.882982	29.0501	-3.62023	29.1384	21.7214	44.7672	12.3617
Fukui	74.1984	3150.24	-380.642	194.95	-10.0409	0	0	11.3449	0	62.9839	54.3774	59.463	59.463
Yamanashi	119.757	3065.53	-230.131	245.81	40.3717	0	0	43.5816	1.85191	281.984	26.9144	278.774	-50.8658
Nagano	136.181	3494.22	-137.353	212.255	20.0194	5.41989	1.2207	22.8026	5.37106	138.72	29.1502	155.028	138.476
Gifu	243.387	3636.91	55.136	225.143	33.7588	1.86987	0.404297	21.4278	0.454834	4.95264	-9.45045	6.16553	-5.05372
Shizuoka	157.272	3983.48	-22.9825	262.716	26.1753	7.89937	-0.440383	44.6713	4.23869	199.659	42.0841	68.7273	63.8555
Aichi	360.826	2855.88	-125.888	186.996	16.7851	2.0683	-0.3182	27.8691	2.35999	55.2476	10.3415	110.469	26.4637
Mie	154.893	3044.31	44.4004	181.895	10.7329	0	-0.903825	8.52985	0.903825	88.9138	21.8613	0	-3.38934
Shiga	196.094	3018.87	-263.439	217.457	19.2415	3.1126	1.34408	23.1323	5.16408	120.118	30.0649	0	0
Kyoto	366.745	3381	-105.97	233.584	18.5021	2.98671	0.116365	42.2406	5.0425	238.743	64.0009	84.0546	59.5403
Osaka	588.208	3453.3	-335.054	223.237	5.40866	4.43555	1.44834	30.4492	2.41013	218.496	67.4385	95.2625	36.0275
Hyogo	364.721	3068.05	-145.197	184.556	12.2415	5.2516	3.00091	27.5938	1.15279	195.389	71.1619	94.5288	49.4419
Nara	278.073	4152.07	-173.201	229.072	-9.51322	0	-0.755017	20.9895	-2.64256	58.8158	29.2947	0	0
Wakayama	137.874	3538.54	-183.29	219.384	8.23773	3.46852	3.46852	15.4999	0.86713	47.4754	27.7482	84.22	55.8215
Tottori	46.9817	3867.32	-187.927	209.611	-4.33677	0	0	4.51747	2.52978	0	-4.69817	165.701	42.2835
Shimane	42.913	3950.67	-117.415	223.207	2.83106	0	0	10.5792	-1.49003	80.3128	1.49003	99.5342	99.5342
Okayama	142.393	3112.37	-81.2314	188.093	14.7742	5.71903	0.52954	29.6013	2.91247	226.166	-3.75973	7.3606	1.11203
Hiroshima	184.52	3805.48	-51.9341	252.063	17.5019	1.71447	-0.0357181	17.5733	-0.392899	292.853	26.7886	16.2874	13.43
Yamaguchi	105.286	2781.03	-175.03	166.684	6.0355	0	0	21.6831	4.8433	19.0007	-13.2632	0	0
Tokushima	73.9342	4153.1	-39.1907	274.474	17.7887	0	-4.16922	25.5712	2.91845	70.0429	26.961	53.644	45.8614
Kagawa	87.7669	3219.07	-298.134	182.269	-14.7331	0	0	6.20893	-0.315708	35.1489	28.9399	7.47177	7.47177
Ehime	101.585	3626.72	-323.185	203.845	-6.96712	5.24407	5.24407	25.9207	4.49492	140.766	28.3929	30.3407	30.3407
Kochi	130.147	2778.49	-432.666	165.576	-18.3652	0	0	13.4485	0.867645	183.652	-40.4901	0	0
Fukuoka	369.566	3876.8	-202.309	222.191	4.61519	0.545255	-0.136314	23.0954	1.12946	54.3697	4.22572	8.25672	7.34147
Saga	146.283	2341.02	-67.5341	128.537	-1.9718	4.06683	0.739424	0	0	11.8308	7.88719	0	0
Nagasaki	124.36	3938.61	-73.6103	238.128	22.4031	3.88626	2.13363	25.2226	0.533408	122.836	91.0603	0	0
Kumamoto	200.886	3284.93	-32.2729	212.391	24.2766	3.45165	0.115055	27.9008	-1.03549	128.804	3.50917	34.9192	13.2313
Oita	113.894	3604.03	-218.623	188.103	-6.22858	0	0	30.52	9.69879	35.147	5.60572	54.7225	54.7225
Miyazaki	183.157	3549.16	360.423	188.486	22.4388	0	-1.96339	34.0322	-0.654465	1.40242	1.40242	0	0
Kagoshima	115.158	3633.42	-3.6518	202.738	12.4665	0	0	7.74434	2.70737	0	0	70.0769	70.0769
Okinawa	645.665	2880.65	-391.624	204.773	21.1928	2.86205	-0.954016	25.2814	16.9679	210.02	98.1274	14.5828	-75.8443
Abbreviations: EBRT, external beam radiotherapy; SRT, stereotactic radiotherapy; SFPRT, single-fraction palliative radiotherapy; HFRT, hypofractionated radiotherapy; Δ, the difference in the number between 2019 and 2020.
